# Supplementary material for: Empowering Community Health Workers With Scripted Medicine: Design Science Research Study
Source: JMIR Hum Factors. 2025 Apr 23;12:e57545. doi: 10.2196/57545 (PMC12059493; doi:10.2196/57545)
Supplement: Multimedia Appendix 3 [file humanfactors_v12i1e57545_app3.xlsx]

## Sheet: Sheet1
					Psychological Empowerment								Structural Empowerment
			System Usability Scale		Meaning		Competence		Autonomy		Impact		Opportunity		Information		Support		Resources
		District	After Training	After Field Experience	After Training	After Field Experience	After Training	After Field Experience	After Training	After Field Experience	After Training	After Field Experience	After Training	After Field Experience	After Training	After Field Experience	After Training	After Field Experience	After Training	After Field Experience
	CHW1	Mokhotlong	82.5	77.5	5	5	5	5	3.66667	4.33333	3.66667	4.33333	5	5	5	5	3	4.33333	5	3
	CHW2	Mokhotlong	70	82.5	5	5	4.33333	5	3.66667	4.33333	3.33333	2.66667	4	4.33333	4.66667	5	3.66667	3	4	4.33333
	CHW3	Mokhotlong	70	77.5	5	5	4.33333	4.33333	4	4.33333	4	4.33333	4.33333	4.33333	4.33333	4.33333	3	2.66667	5	4.66667
	CHW4	Butha Buthe	70	60	5	4.33333	4.66667	4.33333	3.66667	3.33333	3.66667	4.33333	4.33333	5	4.33333	4.33333	3	4.33333	4.33333	5
	CHW5	Butha Buthe	65	65	5	4	3.66667	4	4	4	4	4	5	5	5	4.33333	5	4.33333	5	5
	CHW6	Mokhotlong	85	72.5	5	5	4.66667	4.33333	3.66667	3.66667	2.33333	3	4.33333	5	5	4.66667	5	4.33333	3.66667	4.33333
	CHW7	Mokhotlong	62.5	67.5	5	4.66667	4.33333	4	4	3.66667	3.33333	3.33333	4.33333	3.66667	4.33333	4.33333	5	3.66667	3.66667	4
	CHW8	Butha Buthe	95	95	5	5	5	5	4.66667	5	5	5	5	4.33333	4.33333	5	5	5	5	5
	CHW9	Butha Buthe	75	82.5	5	4.66667	5	4.33333	5	4.66667	4.33333	4.33333	5	4.33333	3.66667	4.33333	5	3.66667	5	3
	CHW10	Butha Buthe	67.5	85	4	5	4.66667	5	4.33333	5	4	5	3.66667	5	5	5	5	5	5	5
		Average	74.25	76.5	4.9	4.76667	4.56667	4.53333	4.06667	4.23333	3.76667	4.03333	4.5	4.6	4.56667	4.63333	4.26667	4.03333	4.56667	4.33333
